# Supplementary material for: Ketorolac-Loaded PLGA-/PLA-Based Microparticles Stabilized by Hyaluronic Acid: Effects of Formulation Composition and Emulsification Technique on Particle Characteristics and Drug Release Behaviors
Source: Polymers (Basel). 2023 Jan 4;15(2):266. doi: 10.3390/polym15020266 (PMC9863719; doi:10.3390/polym15020266)
Supplement: Supplementary file 1 [file polymers-15-00266-s001.zip]

Archive with 1 entries (1 files):
- polymers-2079023-supplementary.pdf
